# Supplementary material for: Halioticida noduliformans infection in eggs of lobster (Homarus gammarus) reveals its generalist parasitic strategy in marine invertebrates
Source: J Invertebr Pathol. 2018 May;154:109–16. doi: 10.1016/j.jip.2018.03.002 (PMC5992330; doi:10.1016/j.jip.2018.03.002)
Supplement: Supplementary data 1 [file mmc1.xml]

<?xml version="1.0" encoding="UTF-8" standalone="no"?><data:data><datasets><author>ch499@exeter.ac.uk</author><type>0</type><dataset><value>1</value><reason>Data will be made available on request</reason><comments/></dataset></datasets></data:data>
